# Supplementary material for: Intercontinental trends in functional and phylogenetic structure of stream fish assemblages
Source: Ecol Evol. 2019 Nov 19;9(24):13862–76. doi: 10.1002/ece3.5823 (PMC6953669; doi:10.1002/ece3.5823)
Supplement: Supplementary file 4 [file ECE3-9-13862-s004.xlsx]

## Sheet: Sheet1
Supplemental table 1: List of species, their common name, family, order, collection location, life history grouping, and number of individuals collected.
Species	Common Name	Family	Order	Location	Life History	Number
Acantharchus pomotis	Mud Sunfish	Centrarchidae	Perciformes	United States of America	Equilibrium-small	20
Acanthopsoides gracilis	Loach	Cobitidae	Cypriniformes	Cambodia	Periodic-small	19
Acanthopsoides hapalias	Loach	Cobitidae	Cypriniformes	Cambodia	Periodic-small	13
Acantopsis sp1.	Horse-faced Loach	Cobitidae	Cypriniformes	Cambodia	Periodic-large	171
Acantopsis sp2.	Horse-faced Loach	Cobitidae	Cypriniformes	Cambodia	Periodic-large	85
Acestridium discus	Whiptail Catfish	Loricariidae	Siluriformes	Brazil	Equilibrium-small	7
Acestrorhynchus falcatus	Red-tailed Freshwater Barracuda	Acestrorhynchidae	Characiformes	Brazil	Periodic-large	2
Aequidens pallidus	Doublespot Aacara	Cichlidae	Cichlidiformes	Brazil	Equilibrium-small	28
Akysis ephippifer	Stream catfishes	Akysidae	Siluriformes	Cambodia	Opportunistic strategists	5
Ameiurus brunneus	Snail Bullhead	Ictaluridae	Siluriformes	United States of America	Equilibrium-large	21
Ameiurus natalis	Yellow Bullhead	Ictaluridae	Siluriformes	United States of America	Equilibrium-large	51
Ammocrypta vivax	Scaly sand darter	Percidae	Perciformes	United States of America	Opportunistic strategists	49
Anabas testudineus	Climbing perch	Anabantidae	Perciformes	Cambodia	Equilibrium-small	1
Anablepsoides micropus	Rivulus	Rivulidae	Cyprinodontiformes	Brazil	Opportunistic strategists	16
Ancistrus hoplogenys	Armored catfish	Loricariidae	Siluriformes	Brazil	Equilibrium-small	4
Anguilla rostrata	American Eel	Anguillidae	Anguilliformes	United States of America	Periodic-large	15
Aphredoderus sayanus	Pirate perch	Aphredoderidae	Percopsiformes	United States of America	Equilibrium-small	117
Aphyosemion bitaeniatum	Two-striped Aphyosemion	Nothobranchiidae	Cyprinodontiformes	Benin	Opportunistic strategists	70
Apistogramma hippolytae	Dwarf Cichlid	Cichlidae	Cichlidiformes	Brazil	Equilibrium-small	19
Apistogramma regani	Dwarf Cichlid	Cichlidae	Cichlidiformes	Brazil	Equilibrium-small	9
Astyanax aeneus	Banded tetra	Characidae	Characiformes	Belize	Periodic-small	709
Awaous banana	River goby	Gobiidae	Perciformes	Belize	Periodic-large	3
Barbodes aurotaeniatus	Barb	Cyprinidae	Cypriniformes	Cambodia	Opportunistic strategists	2
Belonesox belizanus	Pike Topminnow	Poeciliidae	Cyprinodontiformes	Belize	Equilibrium-small	27
Brachirus harmandi	Flatfish	Soleidae	Pleuronectiformes	Cambodia	Periodic-small	12
Brienomyrus brachyistius	Elephantfish	Mormyridae	Osteoglossiformes	Benin	Periodic-small	44
Brycinus longipinnis	Longfin tetra	Alestidae	Characiformes	Benin	Opportunistic strategists	439
Brycon guatemalensis	Machaca	Bryconidae	Characiformes	Belize	Periodic-small	3
Bryconops caudomaculatus	Tailspot tetra	Iguanodectidae	Characiformes	Brazil	Periodic-small	93
Bryconops giacopinii	Tetra	Iguanodectidae	Characiformes	Brazil	Periodic-small	150
Bryconops inpai	Tetra	Iguanodectidae	Characiformes	Brazil	Periodic-small	13
Bunocephalus coracoideus	Guitarrito	Aspredinidae	Siluriformes	Brazil	Periodic-small	2
Callichthys callichthys	Cascarudo	Callichthyidae	Siluriformes	Brazil	Equilibrium-small	3
Carnegiella strigata	Marbled hatchetfish	Gasteropelecidae	Characiformes	Brazil	Periodic-small	13
Centrarchus macropterus	Flier	Centrarchidae	Perciformes	United States of America	Equilibrium-small	1
Channa striata	Snakehead murrel	Channidae	Perciformes	Cambodia	Equilibrium-large	4
Characidium fasciatum	Darter characin	Crenuchidae	Characiformes	Brazil	Opportunistic strategists	39
Charax pauciradiatus	Cacunda	Characidae	Characiformes	Brazil	Periodic-large	1
Chromidotilapia guntheri	Guenther's mouthbrooder	Cichlidae	Cichlidiformes	Benin	Equilibrium-small	46
Clupeichthys aesarnensis	Thai river sprat	Clupeidae	Clupeiformes	Cambodia	Periodic-small	21
Copella nattereri	Spotted tetra	Lebiasinidae	Characiformes	Brazil	Opportunistic strategists	12
Crenicichla inpa	Pike Cichlid	Cichlidae	Cichlidiformes	Brazil	Equilibrium-large	5
Crenicichla johanna	Red-finned Pike Cichlid	Cichlidae	Cichlidiformes	Brazil	Equilibrium-large	20
Crenuchus spilurus	Sailfin tetra	Crenuchidae	Cichlidiformes	Brazil	Equilibrium-small	2
Cribroheros robertsoni	False firemouth cichlid	Cichlidae	Cichlidiformes	Belize	Equilibrium-small	21
Crossocheilus reticulatus	Silver Flying Fox	Cyprinidae	Cypriniformes	Cambodia	Periodic-small	13
Cryptoheros spilurus	Blue-eye cichlid	Cichlidae	Cichlidiformes	Belize	Equilibrium-small	18
Ctenopoma petherici	Climbing gouramy	Anabantidae	Perciformes	Cambodia	Periodic-small	3
Cynodonichthys tenuis	Dogtooth rivulus	Rivulidae	Cyprinodontiformes	Belize	Opportunistic strategists	11
Cyprinella chloristia	Greenfin shiner	Cyprinidae	Cypriniformes	United States of America	Opportunistic strategists	1
Cyprinella venusta	Blacktail shiner	Cyprinidae	Cypriniformes	United States of America	Opportunistic strategists	673
Denticeps clupeoides	Denticle herring	Denticipitidae	Clupeiformes	Benin	Periodic-small	342
Denticetopsis seducta	Whale catfishes	Cetopsidae	Siluriformes	Brazil	Opportunistic strategists	4
Dermogenys siamensis	Half Beak	Zenarchopteridae	Beloniformes	Cambodia	Opportunistic strategists	1
Doryichthys boaja	Pipefish	Syngnathidae	Syngnathiformes	Cambodia	Equilibrium-small	5
Eleotris pisonis	Spinycheek sleeper	Eleotridae	Perciformes	Belize	Periodic-large	8
Enneacampus ansorgii	Pipefish	Syngnathidae	Syngnathiformes	Benin	Equilibrium-small	6
Enneacanthus chaetodon	Black-banded sunfish	Centrarchidae	Perciformes	United States of America	Equilibrium-small	3
Enneacanthus obesus	Banded sunfish	Centrarchidae	Perciformes	United States of America	Equilibrium-small	23
Enteromius callipterus	Clipper barb	Cyprininae	Cypriniformes	Benin	Opportunistic strategists	108
Enteromius sylvaticus	Barb	Cyprininae	Cypriniformes	Benin	Opportunistic strategists	4
Epiplatys grahami	African rivulines	Nothobranchiidae	Cyprinodontiformes	Benin	Opportunistic strategists	136
Erimyzon oblongus	Eastern creek chubsucker	Catostomidae	Cypriniformes	United States of America	Periodic-large	20
Erythrinus erythrinus	Jeju	Erythrinidae	Characiformes	Brazil	Equilibrium-large	3
Esox americanus	Redfin pickerel	Esocidae	Esociformes	United States of America	Periodic-large	19
Esox niger	Chain pickerel	Esocidae	Esociformes	United States of America	Periodic-large	9
Etheostoma chlorosoma	Bluntnose darter	Percidae	Perciformes	United States of America	Opportunistic strategists	19
Etheostoma fusiforme	Swamp darter	Percidae	Perciformes	United States of America	Opportunistic strategists	7
Etheostoma gracile	Slough darter	Percidae	Perciformes	United States of America	Opportunistic strategists	10
Etheostoma histrio	Harlequin darter	Percidae	Perciformes	United States of America	Opportunistic strategists	5
Etheostoma olmstedi	Tessellated darter	Percidae	Perciformes	United States of America	Opportunistic strategists	10
Etheostoma serrifer	Sawcheek darter	Percidae	Perciformes	United States of America	Opportunistic strategists	1
Etheostoma thalassinum	Seagreen darter	Percidae	Perciformes	United States of America	Opportunistic strategists	22
Farlowella schreitmuelleri	Armored catfish	Loricariidae	Siluriformes	Brazil	Equilibrium-small	13
Fundulus lineolatus	Lined topminnow	Fundulidae	Cyprinodontiformes	United States of America	Opportunistic strategists	2
Fundulus notatus	Blackstripe topminnow	Fundulidae	Cyprinodontiformes	United States of America	Opportunistic strategists	200
Gambusia affinis	Eastern Mosquitofish	Poeciliidae	Cyprinodontiformes	United States of America	Opportunistic strategists	135
Gambusia luma	Sleek mosquitofish	Poeciliidae	Cyprinodontiformes	Belize	Opportunistic strategists	89
Garra cambodgiensis	Cambodian logsucker	Cyprinidae	Cypriniformes	Cambodia	Opportunistic strategists	1
Glyptothorax lampris	Sisorid catfishes	Sisoridae	Siluriformes	Cambodia	Periodic-small	8
Gnathocharax steindachneri	Smallscale pike characins	Acestrorhynchidae	Characiformes	Brazil	Periodic-small	2
Gobiomorus dormitor	Bigmouth sleeper	Eleotridae	Perciformes	Belize	Periodic-large	2
Gymnorhamphichthys rondoni	Sand knifefishes	Rhamphichthyidae	Gymnotiformes	Brazil	Equilibrium-large	5
Gymnotus coropinae	Naked-back knifefishes	Gymnotidae	Gymnotiformes	Brazil	Equilibrium-large	12
Gymnotus stenoleucus	Naked-back knifefishes	Gymnotidae	Gymnotiformes	Brazil	Periodic-large	4
Helogenes marmoratus	Whale catfishes	Cetopsidae	Siluriformes	Brazil	Periodic-small	5
Hemibagrus nemurus	Asian redtail catfish	Bagridae	Siluriformes	Cambodia	Equilibrium-large	3
Hemibagrus spilopterus	Catfish	Bagridae	Siluriformes	Cambodia	Equilibrium-large	1
Hemichromis elongatus	Banded jewel cichlid	Cichlidae	Cichlidiformes	Benin	Equilibrium-large	5
Hemigrammus ocellifer	Head-and-taillight tetra	Characidae	Characiformes	Brazil	Periodic-small	21
Hemigrammus pretoensis	Tetra	Characidae	Characiformes	Brazil	Periodic-small	23
Henicorhynchus lobatus	Lesser Silver Mud Carp	Cyprinidae	Cypriniformes	Cambodia	Periodic-small	19
Heros efasciatus	Red Spot Severum	Cichlidae	Cichlidiformes	Brazil	Equilibrium-small	1
Homaloptera confuzona	Hillstream Loach	Cobitidae	Cypriniformes	Cambodia	Opportunistic strategists	2
Homaloptera smithi	Hillstream Loach	Cobitidae	Cypriniformes	Cambodia	Opportunistic strategists	92
Hoplias curupira	Black Wolf Fish	Erythrinidae	Characiformes	Brazil	Equilibrium-large	5
Hoplias malabaricus	Wolf Fish	Erythrinidae	Characiformes	Brazil	Equilibrium-large	5
Hybognathus regius	Eastern silvery minnow	Cyprinidae	Cypriniformes	United States of America	Periodic-small	94
Hybopsis amnis	Pallid Shiner	Cyprinidae	Cypriniformes	United States of America	Periodic-small	15
Hybopsis rubrifrons	Rosyface Chub	Cyprinidae	Cypriniformes	United States of America	Periodic-small	33
Hyphessobrycon aff melazonatus	Tetra	Characidae	Characiformes	Brazil	Periodic-small	165
Hyphessobrycon agulha	Tetra	Characidae	Characiformes	Brazil	Periodic-small	97
Hyphessobrycon compressus	Mayan tetra	Characidae	Characiformes	Belize	Periodic-small	282
Hyphessobrycon sp1	Tetra	Characidae	Characiformes	Brazil	Periodic-small	193
Hypopygus hoedemani	Hoedeman's Hypopygus	Hypopomidae	Gymnotiformes	Brazil	Periodic-small	2
Iguanodectes geisleri	Tetra	Iguanodectidae	Characiformes	Brazil	Periodic-small	148
Iguanodectes variatus	Tetra	Iguanodectidae	Characiformes	Brazil	Periodic-small	27
Imparfinis pristos	Three-barbeled catfishes	Heptapteridae	Siluriformes	Brazil	Opportunistic strategists	42
Isichthys henryi	Elephantfish	Mormyridae	Osteoglossiformes	Benin	Periodic-small	6
Ituglanis amazonicus	Pencil catfishes	Trichomycteridae	Siluriformes	Brazil	Opportunistic strategists	1
Kribia kribensis	Sleeper	Eleotridae	Perciformes	Benin	Periodic-small	8
Kryptolebias marmoratus	Mangrove rivulus	Rivulidae	Cyprinodontiformes	Belize	Opportunistic strategists	6
Labidesthes sicculus	Brook silverside	Atherinopsidae	Atheriniformes	United States of America	Opportunistic strategists	1
Labiobarbus lineatus	Minnow	Cyprinidae	Cypriniformes	Cambodia	Periodic-small	6
Labiobarbus siamensis	Minnow	Cyprinidae	Cypriniformes	Cambodia	Periodic-small	6
Laubuka caeruleostigmata	Leaping barb	Cyprinidae	Cypriniformes	Cambodia	Opportunistic strategists	5
Lepidocephalichthys hasselti	Loach	Cobitidae	Cypriniformes	Cambodia	Equilibrium-small	4
Lepomis auritus	Redbreast sunfish	Centrarchidae	Perciformes	United States of America	Equilibrium-small	48
Lepomis cyanellus	Green Sunfish	Centrarchidae	Perciformes	United States of America	Equilibrium-small	74
Lepomis gulosus	Warmouth	Centrarchidae	Perciformes	United States of America	Equilibrium-small	13
Lepomis macrochirus	Bluegill	Centrarchidae	Perciformes	United States of America	Equilibrium-small	50
Lepomis marginatus	Dollar sunfish	Centrarchidae	Perciformes	United States of America	Equilibrium-small	13
Lepomis megalotis	Longear sunfish	Centrarchidae	Perciformes	United States of America	Equilibrium-small	178
Lepomis microlophus	Redear sunfish	Centrarchidae	Perciformes	United States of America	Equilibrium-small	3
Lepomis miniatus	Redspotted sunfish	Centrarchidae	Perciformes	United States of America	Equilibrium-small	35
Lepomis punctatus	Spotted sunfish	Centrarchidae	Perciformes	United States of America	Opportunistic strategists	14
Lobocheilos melanotaenia	Minnow	Cyprinidae	Cypriniformes	Cambodia	Periodic-small	2
Luciosoma bleekeri	Minnow	Cyprinidae	Cypriniformes	Cambodia	Periodic-small	6
Lythrurus fumeus	Ribbon shiner	Cyprinidae	Cypriniformes	United States of America	Opportunistic strategists	11
Lythrurus umbratilis	Redfin shiner	Cyprinidae	Cypriniformes	United States of America	Opportunistic strategists	118
Macrognathus semiocellatus	Spiny eels	Mastacembelidae	Synbranchiformes	Cambodia	Periodic-large	12
Malapterurus beninensis	Electric catfishes	Malapteruridae	Siluriformes	Benin	Equilibrium-small	3
Marcusenius senegalensis	Elephantfishes	Mormyridae	Osteoglossiformes	Benin	Periodic-small	3
Mastacembelus favus	Tire track eel	Mastacembelidae	Synbranchiformes	Cambodia	Periodic-large	11
Mastiglanis asopos	Three-barbeled catfishes	Heptapteridae	Siluriformes	Brazil	Opportunistic strategists	6
Melanocharacidium dispilomma	South American darters	Crenuchidae	Characiformes	Brazil	Opportunistic strategists	4
Micropterus punctulatus	Spotted bass	Centrarchidae	Perciformes	United States of America	Equilibrium-large	37
Micropterus salmoides	Large Mouth Bass	Centrarchidae	Perciformes	United States of America	Equilibrium-large	2
Minytrema melanops	Spotted sucker	Catostomidae	Cypriniformes	United States of America	Periodic-large	17
Monopterus albus	Asian swamp eel	Synbranchidae	Synbranchiformes	Cambodia	Equilibrium-large	3
Moxostoma poecilurum	Blacktail redhorse	Catostomidae	Cypriniformes	United States of America	Periodic-large	16
Moxostoma rupiscartes	Striped jumprock	Catostomidae	Cypriniformes	United States of America	Periodic-large	5
Myoglanis koepckei	Three-barbeled catfishes	Heptapteridae	Siluriformes	Brazil	Opportunistic strategists	8
Mystacoleucus marginatus	Minnow	Cyprinidae	Cypriniformes	Cambodia	Periodic-small	4
Mystus albolineatus	Catfish	Bagridae	Siluriformes	Cambodia	Equilibrium-large	7
Mystus atrifasciatus	Catfish	Bagridae	Siluriformes	Cambodia	Equilibrium-large	5
Mystus mysticetus	Catfish	Bagridae	Siluriformes	Cambodia	Equilibrium-large	6
Nandus oxyrhynchus	Leaffish	Nandidae	Perciformes	Cambodia	Equilibrium-small	1
Nannocharax ansorgii	Distichodus	Distichodontidae	Characiformes	Benin	Opportunistic strategists	1
Nannostomus marginatus	Pencilfishes	Lebiasinidae	Characiformes	Brazil	Opportunistic strategists	31
Nannostomus trifasciatus	Pencilfishes	Lebiasinidae	Characiformes	Brazil	Opportunistic strategists	1
Nemacheilus masyae	Arrow loach	Cobitidae	Cypriniformes	Cambodia	Opportunistic strategists	14
Nemuroglanis sp	Three-barbeled catfishes	Heptapteridae	Siluriformes	Brazil	Opportunistic strategists	16
Nocomis leptocephalus	Bluehead chub	Cyprinidae	Cypriniformes	United States of America	Periodic-small	25
Notemigonus crysoleucas	Golden shiner	Cyprinidae	Cypriniformes	United States of America	Periodic-small	11
Notropis atrocaudalis	Blackspot shiner	Cyprinidae	Cypriniformes	United States of America	Opportunistic strategists	37
Notropis chlorocephalus	Greenhead shiner	Cyprinidae	Cypriniformes	United States of America	Opportunistic strategists	4
Notropis cummingsae	Dusky shiner	Cyprinidae	Cypriniformes	United States of America	Opportunistic strategists	61
Notropis hudsonius	Spottail shiner	Cyprinidae	Cypriniformes	United States of America	Periodic-small	132
Notropis sabinae	Sabine shiner	Cyprinidae	Cypriniformes	United States of America	Opportunistic strategists	4
Notropis volucellus	Mimic shiner	Cyprinidae	Cypriniformes	United States of America	Opportunistic strategists	90
Noturus gyrinus	Tadpole madtom	Ictaluridae	Siluriformes	United States of America	Equilibrium-small	8
Noturus insignis	Margined madtom	Ictaluridae	Siluriformes	United States of America	Equilibrium-small	52
Noturus leptacanthus	Speckled madtom	Ictaluridae	Siluriformes	United States of America	Equilibrium-small	1
Noturus nocturnus	Freckled madtom	Ictaluridae	Siluriformes	United States of America	Equilibrium-small	20
Ophisternon aenigmaticum	Obscure swamp eel	Synbranchidae	Synbranchiformes	Belize	Equilibrium-large	21
Opsarius koratensis	Minnow	Cyprinidae	Cypriniformes	Cambodia	Opportunistic strategists	185
Opsopoeodus emiliae	Pugnose minnow	Cyprinidae	Cypriniformes	United States of America	Opportunistic strategists	58
Osteochilus microcephalus	Barb	Cyprinidae	Cypriniformes	Cambodia	Opportunistic strategists	1
Osteochilus vittatus	Bonylip barb	Cyprinidae	Cypriniformes	Cambodia	Periodic-small	17
Oxyeleotris marmorata	Marble goby	Eleotridae	Perciformes	Cambodia	Periodic-small	2
Pangio anguillaris	Loach	Cobitidae	Cypriniformes	Cambodia	Opportunistic strategists	6
Pangio myersi	Giant Kuhli Loach	Cobitidae	Cypriniformes	Cambodia	Opportunistic strategists	2
Pangio oblonga	Black Kuhli Loach	Cobitidae	Cypriniformes	Cambodia	Opportunistic strategists	28
Pantodon buchholzi	African Butterfly Fish	Pantodontidae	Osteoglossiformes	Benin	Periodic-small	2
Parachela oxygastroides	Glass fish	Cyprinidae	Cypriniformes	Cambodia	Opportunistic strategists	1
Parachela sp.	Glass fish	Cyprinidae	Cypriniformes	Cambodia	Opportunistic strategists	67
Parambassis apogonoides	Iridescent Glassy Perchlet	Ambassidae	Perciformes	Cambodia	Opportunistic strategists	3
Parambassis siamensis	Glassy Perchlet or Glass Fish	Ambassidae	Perciformes	Cambodia	Opportunistic strategists	121
Parasikukia maculata	Minnow	Cyprinidae	Cypriniformes	Cambodia	Opportunistic strategists	15
Parauchenoglanis monkei	Dotted catfish	Claroteidae	Siluriformes	Benin	Periodic-small	39
Parotocinclus longirostris	Armored catfish	Loricariidae	Siluriformes	Brazil	Equilibrium-small	5
Pelvicachromis taeniatus	Striped Kribensis	Cichlidae	Cichlidiformes	Benin	Equilibrium-small	32
Perca flavescens	American yellow perch	Percidae	Perciformes	United States of America	Periodic-large	5
Percina crassa	Piedmont darter	Percidae	Perciformes	United States of America	Periodic-small	3
Percina sciera	Dusky darter	Percidae	Perciformes	United States of America	Periodic-small	71
Phractura clauseni	Loach catfishes	Amphiliidae	Siluriformes	Benin	Periodic-small	47
Pimephales vigilax	Bullhead minnow	Cyprinidae	Cypriniformes	United States of America	Opportunistic strategists	79
Poecilia mexicana	Shortfin molly	Poeciliidae	Cyprinodontiformes	Belize	Opportunistic strategists	86
Poecilocharax weitzmani	Black morpho tetra	Crenuchidae	Characiformes	Brazil	Opportunistic strategists	1
Pollimyrus adspersus	Elephantfish	Mormyridae	Osteoglossiformes	Benin	Periodic-small	17
Polycentropsis abbreviata	African leaffish	Nandidae	Perciformes	Benin	Equilibrium-small	9
Poptella compressa	Tetra	Characidae	Characiformes	Brazil	Periodic-small	25
Poropanchax luxophthalmus	Emerald Green Lampeye	Poeciliidae	Cyprinodontiformes	Benin	Opportunistic strategists	720
Potamorrhaphis petersi	Needlefish	Belonidae	Beloniformes	Brazil	Periodic-large	2
Pristolepis fasciata	Malayan leaffish	Pristolepididae	Perciformes	Cambodia	Equilibrium-small	10
Procatopus nototaenia	Large finned lampeye	Poeciliidae	Cyprinodontiformes	Benin	Opportunistic strategists	167
Pseudomystus siamensis	Asian bumblebee catfish	Bagridae	Siluriformes	Cambodia	Periodic-small	2
Pseudoxiphophorus bimaculatus	Twospot livebearer	Poeciliidae	Cyprinodontiformes	Belize	Opportunistic strategists	212
Pteronotropis stonei	Lowland shiner	Cyprinidae	Cypriniformes	United States of America	Opportunistic strategists	161
Pyrrhulina brevis	Pencilfishes	Lebiasinidae	Characiformes	Brazil	Opportunistic strategists	23
Pyrrhulina semifasciata	Pencilfishes	Lebiasinidae	Characiformes	Brazil	Opportunistic strategists	3
Raiamas guttatus	Burmese trout	Cyprinidae	Cypriniformes	Cambodia	Periodic-large	123
Rasbora aurotaenia	Pale Rasbora	Cyprinidae	Cypriniformes	Cambodia	Opportunistic strategists	373
Rasbora borapetensis	Red-tailed Rasbora	Cyprinidae	Cypriniformes	Cambodia	Opportunistic strategists	91
Rasbora daniconius	Slender rasbora	Cyprinidae	Cypriniformes	Cambodia	Opportunistic strategists	7
Rasbora dusonensis	Rosefin rasbora	Cyprinidae	Cypriniformes	Cambodia	Opportunistic strategists	436
Rasbora paviana	Sidestripe rasbora	Cyprinidae	Cypriniformes	Cambodia	Opportunistic strategists	7
Rhamdia laticauda	Filespine chulín	Heptapteridae	Siluriformes	Belize	Periodic-large	115
Rineloricaria heteroptera	Armored catfish	Loricariidae	Siluriformes	Brazil	Equilibrium-large	2
Rocio octofasciata	Jack Dempsey	Cichlidae	Cichlidiformes	Belize	Equilibrium-small	116
Schilbe brevianalis	Schilbid catfishes	Schilbeidae	Siluriformes	Benin	Periodic-large	1
Syncrossus beauforti	Chameleon loach	Cobitidae	Cypriniformes	Cambodia	Periodic-small	3
Syncrossus helodes	Tiger botia	Cobitidae	Cypriniformes	Cambodia	Periodic-small	2
Systomus partipentazona	Partipentazona barb	Cyprinidae	Cypriniformes	Cambodia	Opportunistic strategists	8
Thynnichthys thynnoides	Cyprinid	Cyprinidae	Cypriniformes	Cambodia	Periodic-small	1
Trichopodus trichopterus	Three spot gourami	Osphronemidae	Perciformes	Cambodia	Equilibrium-small	12
Trichopsis pumila	Sparkling Gourami	Osphronemidae	Perciformes	Cambodia	Equilibrium-small	10
Trichopsis vittata	Croaking gourami	Osphronemidae	Perciformes	Cambodia	Equilibrium-small	10
Trichromis salvini	Yellow belly cichlid	Cichlidae	Cichlidiformes	Belize	Equilibrium-small	126
Tuberoschistura cambodgiensis	Loach	Nemacheilidae	Cypriniformes	Cambodia	Opportunistic strategists	3
Umbra pygmaea	Eastern mudminnow	Umbridae	Esociformes	United States of America	Periodic-small	14
Vieja melanura	Redhead cichlid	Cichlidae	Cichlidiformes	Belize	Equilibrium-small	39
Xenentodon sp.	Needlefish	Belonidae	Beloniformes	Cambodia	Periodic-large	70
Xenomystus nigri	African Knifefish	Notopteridae	Osteoglossiformes	Benin	Equilibrium-large	1
Xiphophorus hellerii	Green swordtail	Poeciliidae	Cyprinodontiformes	Belize	Opportunistic strategists	181
Xiphophorus maculatus	Southern platyfish	Poeciliidae	Cyprinodontiformes	Belize	Opportunistic strategists	3
Yasuhikotakia modesta	Redtail botia	Cobitidae	Cypriniformes	Cambodia	Periodic-small	2
Yasuhikotakia morleti	Skunk Loach	Cobitidae	Cypriniformes	Cambodia	Periodic-small	28
