# Supplementary material for: Intercontinental trends in functional and phylogenetic structure of stream fish assemblages
Source: Ecol Evol. 2019 Nov 19;9(24):13862–76. doi: 10.1002/ece3.5823 (PMC6953669; doi:10.1002/ece3.5823)
Supplement: Supplementary file 6 [file ECE3-9-13862-s006.xlsx]

## Sheet: Sheet1
Supplementray table 3: Number of stream per reach that are under-, over-, or random based on MNND
Belize
	Model	Independent	Labels	Independent	Labels	Independent	Labels
	Traits	Habitat	Habitat	Trophic	Trophic	All	All
	# Under-dispersed	0	2	0	2	1	3
	# Random	5	4	6	4	4	3
	# Over-dispersed	1	0	0	0	1	0
Benin
	Model	Independent	Labels	Independent	Labels	Independent	Labels
	Traits	Habitat	Habitat	Trophic	Trophic	All	All
	# Under-dispersed	0	2	0	0	1	1
	# Random	5	3	5	5	4	4
	# Over-dispersed	0	0	0	0	0	0
Brazil
	Model	Independent	Labels	Independent	Labels	Independent	Labels
	Traits	Habitat	Habitat	Trophic	Trophic	All	All
	# Under-dispersed	0	5	1	4	0	4
	# Random	7	2	6	3	7	3
	# Over-dispersed	0	0	0	0	0	0
Cambodia
	Model	Independent	Labels	Independent	Labels	Independent	Labels
	Traits	Habitat	Habitat	Trophic	Trophic	All	All
	# Under-dispersed	0	1	0	1	0	1
	# Random	4	3	4	3	4	3
	# Over-dispersed	0	0	0	0	0	0
USA
	Model	Independent	Labels	Independent	Labels	Independent	Labels
	Traits	Habitat	Habitat	Trophic	Trophic	All	All
	# Under-dispersed	0	0	0	0	0	0
	# Random	14	14	14	14	14	14
	# Over-dispersed	0	0	0	0	0	0
