# Supplementary material for: Intercontinental trends in functional and phylogenetic structure of stream fish assemblages
Source: Ecol Evol. 2019 Nov 19;9(24):13862–76. doi: 10.1002/ece3.5823 (PMC6953669; doi:10.1002/ece3.5823)
Supplement: Supplementary file 7 [file ECE3-9-13862-s007.xlsx]

## Sheet: Sheet1
Supplementray table 4: Number of stream per reach that are under-, over-, or random based on RaoQ
Belize
	Model	Independent	Labels	Independent	Labels	Independent	Labels
	Traits	Habitat	Habitat	Trophic	Trophic	All	All
	# Under-dispersed	5	6	2	0	5	5
	# Random	1	0	4	3	1	1
	# Over-dispersed	0	0	2	3	0	0
Benin
	Model	Independent	Labels	Independent	Labels	Independent	Labels
	Traits	Habitat	Habitat	Trophic	Trophic	All	All
	# Under-dispersed	5	5	5	4	5	4
	# Random	0	0	0	1	0	1
	# Over-dispersed	0	0	0	0	0	0
Brazil
	Model	Independent	Labels	Independent	Labels	Independent	Labels
	Traits	Habitat	Habitat	Trophic	Trophic	All	All
	# Under-dispersed	5	6	3	3	2	3
	# Random	2	1	4	4	5	4
	# Over-dispersed	0	0	0	0	0	0
Cambodia
	Model	Independent	Labels	Independent	Labels	Independent	Labels
	Traits	Habitat	Habitat	Trophic	Trophic	All	All
	# Under-dispersed	2	1	2	2	2	0
	# Random	2	3	2	2	2	3
	# Over-dispersed	0	0	0	0	0	1
USA
	Model	Independent	Labels	Independent	Labels	Independent	Labels
	Traits	Habitat	Habitat	Trophic	Trophic	All	All
	# Under-dispersed	5	5	2	4	4	2
	# Random	9	9	12	10	10	12
	# Over-dispersed	0	0	0	0	0	0
