# Supplementary material for: Intercontinental trends in functional and phylogenetic structure of stream fish assemblages
Source: Ecol Evol. 2019 Nov 19;9(24):13862–76. doi: 10.1002/ece3.5823 (PMC6953669; doi:10.1002/ece3.5823)
Supplement: Supplementary file 8 [file ECE3-9-13862-s008.xlsx]

## Sheet: Sheet1
Supplemental table 7: Table of regression slopes between functional diversity metrics and habitat vairables.
Belize	Habitat	FRic	MNND	RaoQ
	Velocity	-3.7313	0.90173	-0.5744
	Depth	0.815	0.02282	0.2121
	Substrate	0.6279	0.1878	0.5971
Supplementary Table 5: The slopes from reggression between functional diversity metrics and habitat variables for each region.
Benin	Habitat	FRic	MNND	RaoQ
	Velocity	-1.62132	-0.198545	-0.5357
	Depth	0.07144	0.167462	0.4005
	Substrate	0.15154	-0.000645	0.1086
Brazil	Habitat	FRic	MNND	RaoQ
	Velocity	-1.2146	0.16599	-0.7805
	Depth	-0.1653	-0.21286	-0.3658
	Substrate	0.8478	0.01504	0.1585
Cambodia	Habitat	FRic	MNND	RaoQ
	Velocity	-0.24194	-0.19604	-0.040529
	Depth	0.0017	-0.07432	0.024686
	Substrate	0.223266	0.01479	0.009995
USA	Habitat	FRic	MNND	RaoQ
	Velocity	-2.57107	-0.65381	-0.59165
	Depth	0.05257	-0.12747	0.11447
	Substrate	0.13543	0.20932	0.02906
